# Supplementary material for: Lactic acid produced by optimal vaginal Lactobacillus spp. potently and specifically inactivates HIV-1 in vitro by targeting the viral RNA genome and reverse transcriptase
Source: PLoS Pathog. 2025 Oct 10;21(10):e1013594. doi: 10.1371/journal.ppat.1013594 (PMC12527216; doi:10.1371/journal.ppat.1013594)
Supplement: S1 File — (XLSX) [file ppat.1013594.s007.xlsx]

## Sheet: Figure 1
	PRISM- nonBV assoc
	Panel A
	Infectivity (relative to untreated)
Duration of treatment (minutes)	DL-LA			DL-LA + optimal SCFA			pH 3.8 (HCl)
	Assay 1	Assay 2	Assay 3	Assay 1	Assay 2	Assay 3	Assay 1	Assay 2	Assay 3
5	0.00017284	0.00218182	0.00109901	0.00020988	0.00230303	0.00145545	0.407407	0.413636	0.237624
10	7.317e-05	8.955e-05	0.00023077	7.317e-05	7.463e-05	0.00038462	0.0987805	0.2	0.0769231
30	9.804e-05	7.547e-05	5.556e-05	9.804e-05	7.547e-05	4.444e-05	0.0333333	0.115094	0.0355556
	PRISM - BV assoc
	Panel B
	Infectivity (relative to untreated)
Duration of treatment (minutes)	Acetic Acid			Non-optimal SCFA			pH 5.0 (HCl)
	Assay 1	Assay 2	Assay 3	Assay 1	Assay 2	Assay 3	Assay 1	Assay 2	Assay 3
5	1.08642	0.893939	0.732673	0.938272	1	0.564356	0.851852	0.560606	0.851485
10	0.646341	1.01493	0.835165	0.817073	0.761194	0.714286	0.817073	0.373134	0.648352
30	1.01961	1	0.811111	0.921569	0.867924	0.577778	1.07843	0.981132	0.855556

## Sheet: Figure 2
	Treatment	Assay	Infectivity (relative to untreated)					Assay	L-LA	D-LA	DL-LA	Acetic	Propionic	Butyric	Succinic	pH 4.2 (HCl)	Na+Lactate
	L-LA	1	0.004658					1	0.004658	0.018654	0.008519	0.080822	0.084932	0.026301	0.020959	0.256522	0.804348
		2	0.015325					2	0.015325	0.0336	0.013519	0.237662	0.233766	0.151948	0.506494	0.4125	1.04688
		3	0.008077					3	0.008077	0.0218	0.013148	0.194231	0.194231	0.1	0.111111	0.227778	0.427778
	D-LA	1	0.018654					Average	0.00935333	0.0246847	0.0117287	0.170905	0.170976	0.0927497	0.212855	0.298933	0.759667
		2	0.0336
		3	0.0218
	DL-LA	1	0.008519
		2	0.013519
		3	0.013148
	Acetic	1	0.080822
		2	0.237662
		3	0.194231
	Propionic	1	0.084932
		2	0.233766
		3	0.194231
	Butyric	1	0.026301
		2	0.151948
		3	0.1
	Succinic	1	0.020959
		2	0.506494
		3	0.111111
	pH 4.2 (HCl)	1	0.256522
		2	0.4125
		3	0.227778
	Na+Lactate	1	0.804348
		2	1.04688
		3	0.427778

## Sheet: Figure 3
Panel B	p24 content
Treatment	Assay	p24 (relative to untreated)						Densitometry Analysis of pooled optiprep samples
UT	1	1
	2	1							gp120		p24				gp120 ratio		p24 ratio		gp120:p24 ratio				gp120:p24 (raw) ratio
	3	1							U/T	0.3% LA	U/T	0.3% LA			U/T	0.3% LA	U/T	0.3% LA	U/T	0.3% LA			U/T	0.3% LA
0.3% L-LA	1	0.756862						Assay 1	60100	20200	489000	282000		Assay 1	1	0.336106	1	0.576687	1	0.582823		Assay 1	0.122904	0.0716312
	2	0.635803						Assay 2	51600	30400	406000	388000		Assay 2	1	0.589147	1	0.955665	1	0.616479		Assay 2	0.127094	0.0783505
	3	0.989067						Assay 3	30100	65500	369000	423000		Assay 3	1	2.17608	1	1.14634	1	1.89828		Assay 3	0.0815718	0.154846
								Average	47266.7	38700	421333	364333		Average	1	1.03378	1	0.892898	1	1.03253
								SD	15462.3	23763.2	61451.9	73418.9		SD	0	0.99732	0	0.289968	0	0.749954
Panel C	gp120:p24 ratio							SEM	8927.17	13719.7	35479.3	42388.4		SEM	0	0.575803	0	0.167413	0	0.432986
Treatment	Assay	gp120:p24 (relative to untreated)
UT	1	1
	2	1
	3	1
0.3% L-LA	1	1.17986
	2	1.13924
	3	1.10529
	Densitometry RAW DATA
				Pooled assays 1-2
				Image Name	Channel	Name	Signal	Total	Area	Bkgnd.	Type
	Assay 1	gp120	Untreated	HIV_p24 gp120 Assay 1-2	800	1	60100	153000	170	549	Signal
	Assay 1	p24	Untreated	HIV_ p24 gp120 Assay 1-2	800	2	489000	560000	102	701	Signal
	Assay 1	gp120	Treated	HIV_p24 gp120 Assay 1-2	800	3	20200	113000	160	579	Signal
	Assay 1	p24	Treated	HIV_ p24 gp120 Assay 1-2	800	4	282000	362000	108	746	Signal
	Assay 2	gp120	Untreated	HIV_ p24 gp120 Assay 1-2	800	5	51600	158000	170	627	Signal
	Assay 2	p24	Untreated	HIV_ p24 gp120 Assay 1-2	800	6	406000	501000	140	681	Signal
	Assay 2	gp120	Treated	HIV_ p24 gp120 Assay 1-2	800	7	30400	126000	176	543	Signal
	Assay 2	p24	Treated	HIV_p24 gp120 Assay 1-2	800	8	388000	491000	147	699	Signal
				Pooled assay 3
				Image Name	Channel	Name	Signal	Total	Area	Bkgnd.	Type
	Assay 3	gp120	Untreated	HIV p24 gp120 Assay 3	800	1	30100	155000	308	407	Signal
	Assay 3	p24	Untreated	HIV p24 gp120 Assay 3	800	2	369000	456000	224	387	Signal
	Assay 3	gp120	Treated	HIV p24 gp120 Assay 3	800	3	65500	184000	308	384	Signal
	Assay 3	p24	Treated	HIV p24 gp120 Assay 3	800	4	423000	514000	243	376	Signal

## Sheet: Figure 4A
	Panel A		pH 4 (HCl)		pH 7 (PBS)		D-LA 0.1% w/w pH 4		L-LA 0.1% w/w pH 4
		q	Mean	SEM	Mean	SEM	Mean	SEM	Mean	SEM
		0.0094193	0.0311907	0.0050165	0.0085113	0.00430067	0.00857927	0.00636941	0.00711758	0.00508511
		0.010027	0.0279702	0.00204819	0.0114267	0.0021879	0.00967313	0.00201815	0.00902425	0.0019138
		0.0106347	0.0255457	0.00169564	0.0108022	0.00160046	0.00959026	0.00137238	0.00867972	0.00156968
		0.0112424	0.0229075	0.00116249	0.0115902	0.00126659	0.00899919	0.000987082	0.0079299	0.00096355
		0.0118501	0.0212584	0.00108172	0.0102062	0.0011999	0.00830426	0.00107945	0.00879725	0.00110562
		0.0124578	0.0193074	0.00110647	0.0100147	0.00109598	0.00951896	0.000909539	0.00803707	0.000971026
		0.0130655	0.0191154	0.000981494	0.0100562	0.00110566	0.00850447	0.000949118	0.008214	0.000893125
		0.0136732	0.0175664	0.000952937	0.00978842	0.00112001	0.00864872	0.000875951	0.0085681	0.000897169
		0.0142809	0.0166062	0.000973197	0.00977901	0.00105443	0.0077886	0.00086188	0.00770016	0.000864724
		0.0148886	0.0148597	0.000901043	0.00964186	0.000991303	0.00811644	0.00088241	0.00824701	0.000885154
		0.0154962	0.0151366	0.000882249	0.00916974	0.00100435	0.00781762	0.000777929	0.00741531	0.000745533
		0.0161039	0.0146672	0.000796476	0.00985425	0.000932245	0.00779461	0.000736503	0.00729424	0.000767689
		0.0167116	0.0133424	0.000784798	0.00915241	0.00092516	0.00791989	0.000749207	0.00765267	0.000733287
		0.0173193	0.0127207	0.0007629	0.008994	0.000865827	0.00745457	0.000713553	0.00725847	0.000800867
		0.017927	0.012156	0.000721394	0.00882238	0.000814116	0.00750678	0.000692214	0.00704969	0.000679121
		0.0185347	0.0117419	0.000710576	0.00892304	0.000807552	0.00739566	0.000696846	0.00719776	0.000675315
		0.0191424	0.0114317	0.000697973	0.00849303	0.000805501	0.00714136	0.000681936	0.00725252	0.000708829
		0.0197501	0.0110711	0.000655996	0.00891893	0.000801405	0.00730868	0.000695121	0.00669985	0.000682604
		0.0203578	0.0103084	0.000648403	0.00817247	0.000790897	0.0074044	0.000638402	0.00669852	0.000662544
		0.0209655	0.0100982	0.000619883	0.00851385	0.000663131	0.00640275	0.000614524	0.00680126	0.00063351
		0.0215731	0.00982193	0.000615671	0.0082727	0.000719626	0.00648216	0.000640238	0.00604154	0.000701353
		0.0221808	0.00950372	0.000570578	0.00830865	0.000733596	0.00649385	0.000594102	0.00630963	0.000595626
		0.0227885	0.00884636	0.000616798	0.00778271	0.000785595	0.00652173	0.000604134	0.00604132	0.000608042
		0.0233962	0.00917148	0.000573218	0.00781817	0.000665045	0.00608259	0.000568028	0.00612568	0.000575172
		0.0240039	0.00835953	0.000620413	0.00774414	0.000688971	0.00642641	0.000555985	0.00604344	0.000612164
		0.0246116	0.00792088	0.000891273	0.0074119	0.000920277	0.00612365	0.000834111	0.00548193	0.000858757
		0.0252192	0.00795205	0.000587205	0.0073589	0.000669434	0.00608338	0.000557852	0.00528898	0.000614059
		0.0258269	0.00763014	0.000536623	0.00717617	0.000619245	0.0059711	0.000545695	0.00560615	0.000566849
		0.0264346	0.00715336	0.00053726	0.00699105	0.000654845	0.00576011	0.000545853	0.00560543	0.000544618
		0.0270423	0.00728774	0.000520681	0.00714007	0.000635222	0.00588894	0.000571267	0.00521323	0.000545985
		0.02765	0.00691022	0.000579484	0.00673042	0.000676304	0.00582001	0.00053444	0.00522616	0.000529848
		0.0282577	0.00658219	0.00053352	0.00689944	0.000633002	0.0051409	0.000517011	0.00516486	0.000507011
		0.0288653	0.00676498	0.000519441	0.00645672	0.00062989	0.00550317	0.000531355	0.00530232	0.00055128
		0.029473	0.00630008	0.000534631	0.00647346	0.000570646	0.0053915	0.000513748	0.00525768	0.000511716
		0.0300807	0.0060322	0.000514187	0.00575798	0.000581409	0.00501355	0.000483349	0.0050064	0.000523186
		0.0306884	0.00597855	0.000501527	0.00620508	0.000621795	0.00482493	0.000482582	0.00474311	0.00048644
		0.0312961	0.00581277	0.000512715	0.00563016	0.000579106	0.00491068	0.00050969	0.00433116	0.000490076
		0.0319037	0.0055393	0.000509256	0.00596682	0.000632634	0.00475768	0.000518017	0.00446425	0.000528522
		0.0325114	0.0056385	0.000465332	0.00589215	0.00058703	0.00473889	0.0004881	0.0044706	0.000489999
		0.0331191	0.00549201	0.000496111	0.00545639	0.000573336	0.00419828	0.000476272	0.0040993	0.000503183
		0.0337267	0.00487431	0.000456444	0.00580367	0.000561711	0.0044672	0.000467183	0.00431065	0.00047625
		0.0343344	0.00476833	0.000611514	0.00572127	0.000709325	0.00424789	0.000614604	0.00393559	0.000622103
		0.0349421	0.00510471	0.000605766	0.00520655	0.00065869	0.00409845	0.00059984	0.00404949	0.000614348
		0.0355498	0.00490741	0.000446459	0.00511545	0.000555976	0.00388673	0.000456933	0.0038401	0.00045465
		0.0361574	0.00503444	0.000447941	0.00515826	0.000534911	0.00399289	0.000435055	0.0037065	0.000469141
		0.0367651	0.00496438	0.000430682	0.00477613	0.000512765	0.00369267	0.000444414	0.00384519	0.000462118
		0.0373728	0.00430776	0.00045978	0.0048047	0.000549849	0.0037113	0.00044926	0.00368654	0.000453364
		0.0379804	0.00449082	0.00053826	0.00444266	0.000643188	0.00384449	0.000552785	0.00384297	0.000569275
		0.0385881	0.00419018	0.000474149	0.00451335	0.000524179	0.00365165	0.000441083	0.00400278	0.000454888
		0.0391958	0.00392815	0.000502729	0.00425611	0.000577091	0.00331517	0.000500673	0.00341249	0.000505327
		0.0398034	0.00411623	0.000471186	0.00418429	0.000557506	0.00353992	0.000470501	0.00347114	0.000502821
		0.0404111	0.00376611	0.000491802	0.00431496	0.000595754	0.00312638	0.000492506	0.00323058	0.000514061
		0.0410187	0.00369281	0.000489544	0.00428071	0.000566506	0.00322057	0.00049128	0.00303262	0.000522035
		0.0416264	0.00382969	0.000482649	0.00417895	0.000548015	0.00328918	0.000487195	0.00309843	0.000499771
		0.0422341	0.00340754	0.00053689	0.0041895	0.000591373	0.00300556	0.000535315	0.00281115	0.000493777
		0.0428417	0.00364726	0.000491037	0.0035657	0.000581645	0.00322312	0.000495703	0.0031088	0.000525178
		0.0434494	0.00366125	0.00056656	0.00380426	0.000690568	0.00271718	0.000588438	0.00277249	0.000581129
		0.044057	0.00340842	0.000489809	0.00364369	0.000580315	0.00284132	0.000487991	0.00271666	0.000516943
		0.0446647	0.00306926	0.000524437	0.00340757	0.000571388	0.0029174	0.000502478	0.00273159	0.000513257
		0.0452724	0.00312366	0.000511739	0.00345725	0.000590541	0.00259518	0.000497204	0.00282692	0.000514158
		0.04588	0.00308549	0.000499973	0.00348612	0.00057041	0.00266075	0.000491884	0.00255037	0.000501005
		0.0464876	0.00297768	0.000497057	0.00325866	0.000569907	0.00225762	0.000504557	0.00243989	0.000481157
		0.0470953	0.00264438	0.000489796	0.00323462	0.000575595	0.00256252	0.000460889	0.00242612	0.00048625
		0.047703	0.00272411	0.000470696	0.00326315	0.000547458	0.0024782	0.000504062	0.00227392	0.000503131
		0.0483106	0.00266708	0.000476239	0.00273428	0.000533961	0.00230548	0.000436085	0.0021367	0.000473499
		0.0489182	0.00242767	0.000482228	0.0029935	0.000542288	0.00203414	0.000478426	0.00217946	0.00045714
		0.0495259	0.00230034	0.000483809	0.00258834	0.000568638	0.00251972	0.000472745	0.00185804	0.000492707
		0.0501335	0.00243544	0.000475756	0.00266398	0.000526736	0.0021807	0.000458645	0.00219396	0.0004674
		0.0507412	0.00252049	0.000460256	0.00267242	0.000543956	0.00205591	0.000441996	0.00182486	0.000489338
		0.0513488	0.00225623	0.000452296	0.0025412	0.000510725	0.00178449	0.000430814	0.00194145	0.000452178
		0.0519565	0.00231933	0.000425629	0.00284666	0.000484046	0.00210321	0.000431326	0.00185069	0.000429389
		0.0525641	0.00222092	0.000449334	0.00253894	0.000504943	0.00226191	0.000450319	0.00172438	0.000450785
		0.0531717	0.00210779	0.000419698	0.00217535	0.000493019	0.00176167	0.000407102	0.00168408	0.000413582
		0.0537794	0.00219073	0.000447568	0.00215451	0.000527411	0.00185961	0.00044042	0.0015098	0.000447223
		0.054387	0.00171051	0.000396302	0.00199449	0.000461684	0.00192367	0.000403648	0.00164821	0.000400342
		0.0549946	0.00202212	0.000396334	0.0022241	0.000478422	0.00152924	0.000390818	0.0016934	0.000388099
		0.0556022	0.00181992	0.000401086	0.00202711	0.00045633	0.00178418	0.000395078	0.00172934	0.000401976
		0.0562099	0.00203985	0.000407249	0.00193468	0.000467339	0.00159657	0.000387017	0.00170884	0.000395293
		0.0568175	0.00180681	0.000386277	0.00205456	0.000440159	0.00158772	0.000373823	0.00140926	0.000395975
		0.0574251	0.00153306	0.00039625	0.00177704	0.000450439	0.00155934	0.000385124	0.00152366	0.000397664
		0.0580328	0.00173616	0.000385761	0.00185611	0.00045872	0.00134228	0.000395715	0.00142595	0.000401955
		0.0586404	0.00166329	0.000379129	0.00169222	0.000452513	0.00141045	0.000388167	0.00139708	0.000391676
		0.059248	0.00159208	0.000364615	0.00186059	0.000437024	0.00153637	0.000370531	0.00160822	0.000386092
		0.0598556	0.0015034	0.000366565	0.001529	0.000443164	0.00153236	0.000362127	0.00127209	0.000365838
		0.0604632	0.00148189	0.000378211	0.00167612	0.000432195	0.00129535	0.000366968	0.00132818	0.000364731
		0.0610709	0.00137037	0.000375092	0.00139748	0.000422465	0.00113229	0.000387336	0.00119803	0.000365659
		0.0616785	0.00135141	0.000348358	0.00150625	0.000420451	0.00142771	0.000347635	0.00133631	0.000381671
		0.0622861	0.0011677	0.000346493	0.00122871	0.000437755	0.000993313	0.000364664	0.00116369	0.000365634
		0.0628937	0.00130595	0.000358524	0.00137645	0.000438961	0.00117701	0.000376638	0.00106547	0.000384701
		0.0635013	0.00127103	0.000351691	0.00160072	0.000405153	0.00111846	0.000349682	0.00108553	0.000364569
		0.0641089	0.00123503	0.000353673	0.00130698	0.000424156	0.000982224	0.000350074	0.000908932	0.000371505
		0.0647165	0.00113638	0.000350461	0.00146403	0.000406902	0.00108644	0.000355546	0.00132954	0.00034698
		0.0653241	0.00126086	0.000340386	0.00139429	0.000420943	0.00118196	0.000344684	0.000990506	0.000370372
		0.0659317	0.00103591	0.000374009	0.00126746	0.00041704	0.000887918	0.000356669	0.00106111	0.000377683
		0.0665393	0.000990145	0.000348214	0.00123836	0.000424642	0.00103675	0.000354631	0.000823655	0.000356587
		0.0671469	0.00091926	0.000357306	0.00100789	0.000397982	0.000995737	0.000352678	0.000695003	0.000353755
		0.0677545	0.00116372	0.000329161	0.00132203	0.000386559	0.000816579	0.000347743	0.000847346	0.000354333
		0.0683621	0.00110263	0.000344851	0.000929504	0.00039067	0.00102752	0.000347081	0.000605406	0.000348028
		0.0689697	0.00113	0.000352138	0.000969866	0.000398773	0.000582365	0.000331873	0.000828599	0.000341653
		0.0695773	0.00103163	0.000338003	0.00103251	0.000393175	0.000833226	0.000321747	0.000710881	0.00034878
		0.0701849	0.00095504	0.000335837	0.000744411	0.000400693	0.000820492	0.000342476	0.000881339	0.000342461
		0.0707925	0.000829503	0.000344662	0.000922818	0.000411374	0.000927275	0.000333962	0.000787137	0.000351803
		0.0714001	0.00083154	0.000329513	0.000845118	0.000388996	0.000580035	0.000331715	0.000532783	0.000345941
		0.0720077	0.000864999	0.000327356	0.000697163	0.000388512	0.000729949	0.000320609	0.000762778	0.000337831
		0.0726152	0.000826354	0.000309458	0.00077099	0.000379493	0.000583574	0.000326508	0.000632452	0.000332542
		0.0732228	0.000697347	0.000322699	0.000799839	0.000378253	0.000648839	0.000321315	0.000692273	0.000332724
		0.0738304	0.000598213	0.000322318	0.00086865	0.000384785	0.00068378	0.000332797	0.000844838	0.000333543
		0.074438	0.000794285	0.000328107	0.000635611	0.000373397	0.000526327	0.000315302	0.000529554	0.000341514
		0.0750456	0.000647599	0.000322565	0.000756457	0.000378473	0.000718795	0.000328982	0.000726751	0.000325611
		0.0756531	0.000656779	0.000328271	0.000726228	0.0003773	0.000602032	0.000309712	0.000489977	0.000334406
		0.0762607	0.000793693	0.000310747	0.000717788	0.000354583	0.00075854	0.000310075	0.000591118	0.000316697
		0.0768683	0.000695126	0.000310663	0.000555996	0.000363146	0.000720337	0.00032933	0.000528089	0.000340694
		0.0774758	0.000848671	0.000319508	0.000783942	0.000364896	0.000637874	0.000303766	0.00052261	0.000311293
		0.0780834	0.000846877	0.00030778	0.000543329	0.000358051	0.000527292	0.000307696	0.000555737	0.000310898
		0.0786909	0.000775729	0.000319691	0.000652273	0.000368387	0.000470043	0.000311292	0.000506921	0.000345073
		0.0792985	0.000485707	0.000326275	0.000571709	0.000360893	0.000558635	0.000313963	0.000556534	0.000329
		0.0799061	0.000644301	0.000324226	0.00029752	0.000355784	0.000698438	0.000324632	0.000514109	0.000333465
		0.0805136	0.000419109	0.000304574	0.000430216	0.000366997	0.000712864	0.000304788	0.000544671	0.000315657
		0.0811212	0.000516799	0.000311576	0.000844137	0.000383965	0.000727478	0.000328167	0.000667606	0.000339582
		0.0817287	0.000532549	0.000361568	0.00031728	0.000417139	0.000583586	0.000375871	0.000562175	0.000372139
		0.0823363	0.000437748	0.000355819	0.000560985	0.000402038	0.000605966	0.000356859	0.000262708	0.000365382
		0.0829438	0.000521255	0.000320707	0.000501281	0.000376124	0.000356269	0.000324705	0.000376416	0.000343054
		0.0835514	0.000573847	0.000324651	0.000429958	0.000367674	0.000494613	0.000332196	0.000382996	0.000335734
		0.0841589	0.000404649	0.000321927	0.000441988	0.000380112	0.000557493	0.000332044	0.000503533	0.000337866
		0.0847664	0.000362642	0.000392087	0.000466903	0.000428267	0.000563041	0.000396058	0.000586388	0.000407093
		0.085374	0.000525038	0.000313194	0.000414508	0.000369032	0.000264884	0.000310116	0.000343571	0.00031766
		0.0859815	0.000473315	0.000358648	0.000219904	0.000413417	0.000422726	0.000367202	0.000349805	0.00036963
		0.0865891	0.000312969	0.000325001	0.000367636	0.000377393	0.000329423	0.000314578	0.000545599	0.000328783
		0.0871966	0.000510185	0.000362024	0.000360902	0.000401403	0.00038311	0.000353342	0.0002136	0.000380459
		0.0878041	0.000329097	0.000327353	0.000219238	0.000376383	0.000322986	0.000311142	0.000372106	0.000328865
		0.0884116	0.000398922	0.000306802	0.000596469	0.000357424	0.000367187	0.000308407	0.0003882	0.000323174
		0.0890192	0.000396257	0.000326974	0.000451497	0.000374016	0.000397286	0.000305512	0.000315504	0.00031984
		0.0896267	0.000233694	0.000318192	1.94041e-05	0.000379162	0.000366355	0.000313258	0.000342689	0.000329889
		0.0902342	0.000381459	0.000324307	0.000289736	0.000375545	0.00037717	0.000331211	0.000345217	0.000335249
		0.0908417	0.000337207	0.000303604	0.000322261	0.00036142	0.000414428	0.000305143	0.000548868	0.000318089
		0.0914492	0.00029291	0.000300904	0.000489063	0.000356277	0.000189048	0.000307734	0.000271761	0.000315526
		0.0920568	9.7874e-05	0.000312064	0.000233133	0.000353785	0.000266524	0.000310118	0.000354842	0.000321553
		0.0926643	0.00024553	0.000294498	0.000292997	0.000343494	5.33133e-05	0.00030086	0.000273522	0.000297581
		0.0932718	0.000314509	0.000297923	0.000215854	0.00034299	0.000167428	0.000305769	0.000267745	0.000318844
		0.0938793	0.000432691	0.000282913	7.05291e-05	0.000329436	0.000266924	0.000286997	0.000208705	0.000298444
		0.0944868	0.000294764	0.000291336	0.000127549	0.000344015	0.000207494	0.000305793	0.000111612	0.000300295
		0.0950943	0.00036892	0.000304769	0.000356139	0.000349909	0.000174459	0.000302225	0.000205222	0.000307239
		0.0957018	0.000121124	0.000281808	0.000263733	0.000336149	0.000261894	0.000288076	0.000387807	0.000300147
		0.0963093	0.000323609	0.00029367	0.000130882	0.000335991	0.000432681	0.000293909	0.000222643	0.000306879
		0.0969168	0.000192227	0.000278396	0.000340103	0.000336925	0.000110631	0.000285435	0.000131589	0.000300133
		0.0975243	0.000249502	0.000272881	0.000101494	0.000330708	0.000185797	0.000286986	0.000143347	0.000298932
		0.0981318	0.000286788	0.000278994	0.00019768	0.000339946	0.00028243	0.000280998	0.000212333	0.000288348
		0.0987392	0.000360697	0.000287192	4.68009e-05	0.000324587	0.000411569	0.000278448	0.000429569	0.000296773
		0.0993467	0.000252424	0.000290467	0.000146277	0.000337146	0.000259913	0.000286415	0.000285129	0.000292038
		0.0999542	0.000445626	0.000279498	0.0001656	0.000329168	0.000358124	0.000283964	0.000357073	0.000295231
		0.100562	0.000182818	0.000285824	0.000204765	0.000331732	0.000312757	0.00028975	7.06453e-05	0.000291623
		0.101169	0.00039347	0.000275196	0.000221803	0.000323408	0.000162517	0.000272497	0.000150885	0.000282221
		0.101777	0.000284629	0.000284115	0.000173411	0.000330992	8.50868e-05	0.000283091	0.000118498	0.000278376
		0.102384	0.000169813	0.000294158	8.9743e-05	0.000333928	0.000279853	0.000277422	0.000250858	0.000288271
		0.102992	0.000397365	0.000270198	8.9873e-05	0.0003269	0.000278132	0.000278581	0.000252149	0.000281935
		0.103599	0.000274845	0.000283433	0.000365712	0.00031739	0.000130648	0.000273337	9.30453e-05	0.000285788
		0.104206	0.000351185	0.000275606	3.65177e-05	0.000315207	0.000114047	0.000272736	0.000224855	0.000286569
		0.104814	0.000243589	0.000275221	3.80363e-05	0.000316665	0.000319584	0.000267804	0.000137142	0.000283832
		0.105421	0.000254615	0.000265475	0.000181887	0.000312157	0.000165824	0.000267328	0.000185153	0.00027796
		0.106029	0.000186348	0.000267105	8.82375e-05	0.000320771	0.000184461	0.000266867	0.00029173	0.000279422
		0.106636	0.000281334	0.000268496	0.000124746	0.000327153	0.000248666	0.000270819	7.98602e-05	0.000281159
		0.107244	0.000138109	0.000270843	7.68836e-05	0.000315251	3.72688e-05	0.000262262	0.000138679	0.00027413
		0.107851	0.000390181	0.00026723	2.69268e-05	0.00032113	8.71083e-05	0.000267401	0.000168572	0.000280933
		0.108459	7.11949e-05	0.000302039	0.000224983	0.000339555	0.000196219	0.000298461	0.00021109	0.000300773
		0.109066	0.000198595	0.000265081	8.8691e-05	0.000313874	0.000191912	0.000262405	4.65359e-05	0.000269758
		0.109673	0.000261246	0.000269409	-9.96269e-05	0.000306234	0.000113841	0.000263855	0.00019234	0.000268238
		0.110281	0.000167501	0.00028033	-2.79027e-05	0.00031717	0.000294174	0.000273131	0.000149779	0.000286888
		0.110888	0.000256794	0.00026079	2.95518e-05	0.000308454	9.49674e-05	0.000254628	0.000309222	0.000256982
		0.111496	0.000213443	0.00028033	0.00018346	0.000322233	0.000214647	0.000282707	7.23278e-05	0.000282161
		0.112103	0.000118774	0.000274375	0.000117714	0.000315585	5.59541e-05	0.000267631	8.91745e-05	0.000273865
		0.112711	8.52338e-05	0.000289183	3.02034e-05	0.000314516	0.000361843	0.000279647	0.000134227	0.000295769
		0.113318	0.000183185	0.000257116	5.90929e-05	0.000300109	0.000110137	0.000257188	0.000117146	0.000263089
		0.113925	0.000130025	0.00025126	0.000190225	0.000294948	0.000140731	0.000262628	0.000135472	0.000270954
		0.114533	0.000219792	0.000259283	0.000163679	0.000298086	8.61121e-05	0.000258851	8.39379e-05	0.000267504
		0.11514	0.000212333	0.000261212	0.00017801	0.000295906	0.000176018	0.000263948	5.71946e-05	0.000271045
		0.115748	0.000102323	0.00025606	6.83358e-06	0.000296022	0.00020362	0.000250063	5.15526e-05	0.000265316
		0.116355	0.00018488	0.000253409	7.42864e-05	0.0002955	-8.93942e-05	0.000249452	0.000195882	0.000256051
		0.116962	0.000103898	0.00025412	0.000120165	0.00030134	0.000297271	0.000252331	-3.08518e-05	0.000267706
		0.11757	0.00023565	0.000247321	0.000103925	0.000291639	0.000169817	0.000245044	0.00027548	0.000255761
		0.118177	2.45094e-05	0.000254202	0.000175776	0.000297503	0.000202619	0.000243773	0.00016946	0.000259339
		0.118785	1.54067e-05	0.00025384	1.68715e-05	0.000295213	0.000141342	0.000249572	-8.6181e-05	0.000258914
		0.119392	0.000114615	0.000245092	-2.56808e-05	0.000291948	0.00017858	0.000246483	0.000295994	0.000252975
		0.119999	0.000165893	0.000278827	0.000212257	0.000317965	0.000192017	0.000268397	0.000115358	0.000276231
		0.120607	-7.65183e-05	0.000248963	0.000113853	0.000293555	0.00030933	0.000256004	-1.63683e-05	0.000257105
		0.121214	0.00024972	0.000246823	1.71818e-05	0.000293384	0.000108827	0.000248687	-0.000117322	0.000255868
		0.121821	2.46919e-05	0.000241832	-1.66618e-06	0.000289705	0.000233753	0.000243313	5.89505e-05	0.000258099
		0.122429	0.000275074	0.000256469	5.83547e-05	0.000293353	-1.01323e-05	0.000253322	0.000126364	0.000254874
		0.123036	0.000314116	0.000245727	1.33764e-05	0.000298219	0.000208342	0.000249682	0.000115085	0.000258394
		0.123644	0.000203536	0.000243823	7.67963e-05	0.000280793	0.000243159	0.000240805	0.000229291	0.000244875
		0.124251	9.29083e-05	0.000243891	3.44451e-05	0.000289917	0.000128027	0.000243894	3.69275e-05	0.000253084
		0.124858	0.000313703	0.000262033	-5.31317e-05	0.000295687	8.96332e-05	0.000264627	-0.000121027	0.000271176
		0.125466	0.000209222	0.000249199	0.000109656	0.000290702	-5.12363e-05	0.000247207	0.000249345	0.000253416
		0.126073	0.000197594	0.000238669	0.000186432	0.000284323	0.000109365	0.000232897	0.000122356	0.00025167
		0.12668	0.000221473	0.000245014	6.09592e-05	0.000279678	-1.78684e-06	0.000242238	0.000222697	0.000245351
		0.127288	0.000191914	0.000246333	-6.39744e-05	0.000283442	7.49134e-05	0.000245875	0.000102947	0.000253961
		0.127895	0.000200071	0.000251737	3.24299e-05	0.000285444	1.76275e-05	0.000244169	-6.22576e-05	0.000245851
		0.128502	7.5544e-06	0.000254908	3.50109e-05	0.000297384	1.35175e-05	0.00025788	2.42161e-05	0.000261392
		0.12911	2.68036e-05	0.000233559	4.06406e-05	0.000281257	0.000199147	0.000245196	0.000198516	0.000243772
		0.129717	5.65607e-05	0.000236125	3.381e-05	0.000276225	-8.41783e-05	0.000243219	7.53326e-05	0.000235255
		0.130324	-7.80875e-06	0.00023508	1.34665e-05	0.000274203	0.000145434	0.00022928	3.65269e-05	0.000239456
		0.130932	0.000191446	0.000240758	-1.77887e-05	0.000277936	0.000144069	0.000241658	0.000104083	0.000247792
		0.131539	0.000211386	0.000230519	-0.00014904	0.000277856	0.000190608	0.000237832	6.92008e-05	0.000240236
		0.132146	0.000160039	0.00023456	0.000119568	0.000269771	4.54174e-05	0.000233977	0.000139605	0.000243225
		0.132754	0.000144864	0.0002385	-0.00016644	0.000274137	8.84169e-05	0.000237876	7.46681e-05	0.000240742
		0.133361	0.000126198	0.000232927	0.000227324	0.000275324	0.000182799	0.000228038	-7.94585e-05	0.000243277
		0.133968	0.000120285	0.000239927	-4.58363e-05	0.000267211	0.000132154	0.000234013	-5.42751e-05	0.000242201
		0.134576	7.96401e-05	0.000239826	8.62054e-05	0.000271561	6.50385e-05	0.000236875	0.000182965	0.000238941
		0.135183	0.00022099	0.000228775	0.000171085	0.000270257	0.000168946	0.000225857	0.000168117	0.000241982
		0.13579	8.76087e-05	0.000230408	-2.55793e-05	0.000272076	0.000204598	0.000231035	0.000133641	0.000242058
		0.136398	5.54614e-05	0.000227133	-1.37739e-05	0.000264941	0.000136827	0.000226883	0.000127525	0.000235431
		0.137005	0.000154333	0.000229596	4.57111e-05	0.000274138	0.000106502	0.00022729	-5.55735e-05	0.000237246
		0.137612	0.000130054	0.000232001	-1.44023e-05	0.000269926	0.000159291	0.000228523	0.000132463	0.000237349
		0.138219	1.51389e-06	0.000233617	-9.90442e-05	0.000265412	0.000126638	0.000226146	7.70272e-05	0.000235746
		0.138827	0.000207962	0.000229723	4.94377e-05	0.00026739	6.04351e-05	0.000226236	9.91821e-05	0.000229981
		0.139434	0.000130236	0.000242048	0.000109849	0.000274331	0.000116593	0.000242605	6.0005e-05	0.000248462
		0.140041	0.000281388	0.000240639	5.51055e-05	0.000277215	0.000220584	0.000238634	8.14168e-05	0.000239579
		0.140648	7.10779e-05	0.000227806	-1.65343e-05	0.000270716	7.96884e-05	0.000222362	4.88289e-05	0.000232428
		0.141256	0.000177793	0.000225332	-0.000164982	0.00026434	0.000192807	0.000230711	6.51277e-05	0.000229642
		0.141863	2.24865e-05	0.000228915	0.000104127	0.000261764	0.000115408	0.00022697	0.00015034	0.00022924
		0.14247	8.87501e-05	0.000221818	0.000181233	0.00025727	0.000139912	0.000224627	-4.92142e-05	0.000227492
		0.143077	-9.66822e-06	0.000230731	0.000161966	0.000266114	8.49173e-05	0.000226006	0.00026545	0.000227506
		0.143685	-1.63023e-05	0.000239614	-0.00016562	0.000281762	0.00024063	0.000243734	0.000133496	0.000246277
		0.144292	-2.38452e-05	0.000220136	0.000201522	0.000260688	3.41537e-05	0.000223139	0.000128354	0.000224771
		0.144899	0.000184451	0.00022747	-0.000193841	0.000267499	0.000136142	0.000228854	0.000186595	0.000237749
		0.145506	9.81478e-05	0.000218005	-6.11882e-05	0.000257558	0.000213415	0.000219828	9.52243e-05	0.000221331
		0.146114	0.000168097	0.000221441	1.69598e-05	0.000257077	0.00015117	0.000229426	-3.32716e-05	0.000228751
		0.146721	0.000284775	0.000218389	-0.000220816	0.000253048	0.000113339	0.000215018	-6.93689e-05	0.00022197
		0.147328	-4.3928e-05	0.000207683	-0.000184612	0.000256347	0.000137428	0.000217521	-1.16297e-05	0.000222268
		0.147935	-7.79026e-05	0.000223362	0.000150395	0.000260303	0.000105702	0.000219017	4.44976e-05	0.00022672
		0.148542	8.74452e-05	0.000220262	-2.6904e-05	0.000253043	0.000159138	0.000213992	4.79518e-05	0.000221423
		0.14915	0.000105328	0.000221105	0.000218128	0.000257317	7.87694e-05	0.000221756	0.000108119	0.00023078
		0.149757	0.000141844	0.000211305	-3.05326e-05	0.000246537	0.000167072	0.000212877	0.000132566	0.000217829
		0.150364	6.1451e-05	0.000214288	-0.000158189	0.00025326	9.19831e-05	0.000221248	9.28459e-06	0.000225041
		0.150971	0.000115293	0.000214746	-0.000172839	0.000256598	0.000234071	0.000219127	-4.04165e-05	0.000226662
		0.151579	0.000137861	0.000227439	-7.50816e-05	0.000258803	9.92052e-05	0.000228274	0.00014463	0.000233131
		0.152186	4.01861e-05	0.000220627	7.89367e-05	0.000253965	3.64815e-05	0.000217853	2.62946e-05	0.000222288
		0.152793	-5.03255e-05	0.000221192	-1.35969e-05	0.000251372	6.90574e-05	0.000209425	8.89808e-05	0.000217741
		0.1534	6.64441e-05	0.000214894	0.000109423	0.000246641	0.000207287	0.000215945	0.000125805	0.000222347
		0.154007	0.000119978	0.00021184	-1.28349e-05	0.000251235	6.15132e-06	0.000211973	8.90198e-05	0.000221721
		0.154614	0.000217225	0.000210549	-0.00018521	0.000245023	6.59143e-05	0.00020988	-2.07567e-06	0.000219887
		0.155222	0.000141888	0.000211821	0.000171499	0.000245653	0.000130576	0.000208449	6.44865e-05	0.000220075
		0.155829	0.000112747	0.00021157	-4.88398e-06	0.00025263	4.94215e-05	0.000207544	3.29523e-05	0.000216548
		0.156436	-1.12921e-05	0.000217211	1.52655e-05	0.000246684	9.14998e-05	0.000211518	5.97161e-05	0.000215286
		0.157043	-4.37042e-05	0.000208756	-0.000174355	0.000243317	0.000122234	0.000209783	-1.25686e-05	0.000215766
		0.15765	6.34007e-05	0.000210086	5.88435e-05	0.000248358	0.000129213	0.000208477	0.000177804	0.0002184
		0.158257	6.80722e-05	0.000210977	2.75036e-05	0.000246784	6.16887e-05	0.000212649	8.83197e-05	0.000218508
		0.158864	8.13633e-06	0.000212574	-4.25606e-05	0.000249443	-3.3268e-05	0.000212472	6.7596e-05	0.0002188
		0.159472	1.84097e-05	0.000211388	2.47537e-05	0.000246375	1.75002e-05	0.000212106	-1.12533e-05	0.000216549
		0.160079	0.000124731	0.000207799	5.42568e-05	0.000249148	5.87684e-05	0.000208268	8.06342e-05	0.000216542
		0.160686	5.43996e-05	0.000213393	4.77429e-05	0.00024974	-3.40016e-05	0.000212968	7.80353e-05	0.000218842
		0.161293	-1.06443e-05	0.000206697	-7.32795e-05	0.000242058	0.000125056	0.000207065	0.000158576	0.00021067
		0.1619	0.000111674	0.000210294	-1.41072e-05	0.000239496	0.000158028	0.000206818	5.88996e-05	0.000216646
		0.162507	1.56514e-05	0.00021153	0.000159858	0.000245263	0.000181581	0.00020497	7.11469e-05	0.000213925
		0.163114	0.000173374	0.000206063	-1.61871e-05	0.000234817	-3.84213e-05	0.000201926	0.000147091	0.000213763
		0.163721	-1.52957e-05	0.000223342	6.58467e-05	0.000251335	0.000153151	0.000221867	4.55601e-05	0.000221793
		0.164329	2.35912e-05	0.000208719	-0.000135233	0.000239044	2.64659e-05	0.000209818	2.55379e-05	0.000216581
		0.164936	1.81632e-05	0.000213809	7.25479e-05	0.00025265	8.20946e-05	0.000215782	-3.60633e-05	0.000219918
		0.165543	7.62517e-05	0.000208809	9.5041e-05	0.00024411	9.89807e-05	0.000206694	0.000130122	0.000211689
		0.16615	0.000104869	0.000207626	-3.41624e-06	0.000239703	8.11002e-05	0.000205269	5.11884e-05	0.000207326
		0.166757	0.000155044	0.000205619	-7.33139e-05	0.000247646	7.16097e-05	0.000208348	0.000165388	0.000206592
		0.167364	0.000143806	0.000205195	1.95708e-05	0.000233742	-2.83918e-05	0.000203544	-7.06741e-05	0.000212331
		0.167971	5.64219e-05	0.000208661	-5.69561e-05	0.000250309	0.000116155	0.000209754	0.000251347	0.000220078
		0.168578	0.000130518	0.000206437	-7.16855e-05	0.000243794	2.57221e-06	0.000209214	2.0823e-05	0.000218139
		0.169185	-6.39541e-06	0.00021201	-7.79428e-06	0.000244817	0.00014736	0.000213015	4.32376e-05	0.000219949
		0.169792	6.12787e-05	0.000229028	-1.26843e-05	0.000260999	7.08441e-05	0.000229115	0.000135202	0.000231764
		0.170399	6.04248e-05	0.000237062	-7.15285e-05	0.000271458	0.000178594	0.000238353	7.82259e-05	0.000241754
		0.171007	-5.34629e-05	0.000236757	-0.000188623	0.000268427	4.50037e-05	0.000236289	-1.10383e-05	0.000242668
		0.171614	0.000210163	0.000206325	3.35738e-05	0.000247589	6.77149e-05	0.000215581	5.95347e-05	0.000214079
		0.172221	8.31993e-05	0.000213236	-0.000155832	0.000247519	5.74398e-05	0.000212775	8.77214e-05	0.000216962
		0.172828	-1.58516e-05	0.000213042	5.48784e-06	0.000242835	3.30848e-05	0.000215084	-7.45674e-05	0.000218087
		0.173435	0.000111907	0.000211663	-0.000142363	0.000242486	0.000180365	0.000208062	4.60158e-06	0.000220175
		0.174042	8.69939e-05	0.000211418	0.000101302	0.000248972	8.6612e-05	0.000215588	8.79152e-05	0.000218142
		0.174649	8.91271e-05	0.000210544	5.93179e-05	0.000246486	-4.23302e-06	0.000209868	2.42033e-05	0.000221064
		0.175256	0.000147702	0.000212215	0.000153615	0.000248513	7.77714e-05	0.000211366	0.000133398	0.000219146
		0.175863	8.53694e-05	0.000207132	4.216e-05	0.000244978	-1.68404e-05	0.000208044	-2.54268e-05	0.000215478
		0.17647	0.000140225	0.00021089	-7.37463e-05	0.000242286	8.58725e-05	0.00020454	2.79154e-05	0.00021657
		0.177077	0.000182644	0.000213052	0.000229935	0.000244099	0.000117439	0.000214391	8.66887e-06	0.000220549
		0.177684	0.000125669	0.000202857	0.000109616	0.000241373	3.53327e-05	0.000205837	-8.18072e-05	0.000212592
		0.178291	0.000150308	0.000212611	7.32957e-05	0.00024859	6.12045e-05	0.000209811	0.000100886	0.00021336
		0.178898	-0.000170575	0.000214016	-0.000141766	0.000249056	3.10844e-05	0.000217821	6.29387e-05	0.000223697
		0.179505	0.000116132	0.00020882	-6.67707e-05	0.000246125	7.26163e-05	0.000211233	0.000133269	0.000210322
		0.180112	0.000143092	0.000199467	-0.000122849	0.00024243	0.000108502	0.000209248	2.39477e-05	0.000212661
		0.180719	9.33346e-05	0.000205676	9.727e-06	0.000237506	3.44763e-05	0.000205005	3.26746e-05	0.000209928
		0.181326	-9.65588e-06	0.000221626	8.64193e-05	0.000253736	9.02411e-05	0.000219786	0.000140832	0.000223399
		0.181933	1.56577e-05	0.000205213	-9.55771e-05	0.000235248	0.00017152	0.000202319	7.25652e-05	0.000207821
		0.18254	-6.31575e-06	0.000207388	4.21916e-05	0.00023925	6.5832e-05	0.000203015	0.000152941	0.00021288
		0.183147	0.000147662	0.000202775	-0.00011837	0.000238806	0.000118043	0.00020433	1.74348e-05	0.000209935
		0.183754	0.000107792	0.000197986	-1.40122e-05	0.000226868	0.000101152	0.000200745	6.95737e-05	0.000202823
		0.184361	0.000112967	0.000202684	4.56038e-05	0.000237322	0.000144645	0.000202338	1.03264e-06	0.000211904
		0.184968	-1.50079e-05	0.000202202	0.000141453	0.000236926	1.26267e-05	0.0001986	1.60776e-05	0.000206806
		0.185574	1.71975e-05	0.000198023	-0.000147438	0.000234562	4.15855e-05	0.00019425	-3.36748e-05	0.000201315
		0.186181	1.35503e-05	0.000215658	5.49779e-05	0.000247101	3.91802e-05	0.000217494	0.000189045	0.000221055
		0.186788	1.70615e-05	0.000196959	1.65649e-05	0.000230704	4.42667e-05	0.000199663	5.19115e-05	0.000202667
		0.187395	0.000166322	0.000213145	-7.99737e-05	0.000243996	0.000109392	0.000214525	8.59628e-05	0.000213426
		0.188002	-7.98842e-06	0.000199233	0.00019463	0.00022669	8.49409e-05	0.00019811	9.23886e-05	0.000198599
		0.188609	0.000107293	0.000209729	-3.38405e-05	0.000240181	6.12529e-05	0.000214475	2.6784e-05	0.000220408
		0.189216	7.46604e-05	0.00019856	-8.42747e-05	0.000228534	8.37588e-05	0.000199435	0.000123001	0.000202055
		0.189823	5.49358e-05	0.000202938	2.09829e-05	0.000228225	5.96866e-05	0.00019559	3.79389e-05	0.000205305
		0.19043	3.94982e-05	0.000199032	-2.31436e-05	0.000229938	1.85948e-05	0.000200788	6.44765e-05	0.000203424
		0.191037	0.000156222	0.000188657	-1.76914e-05	0.000222744	0.000122962	0.00019325	0.000187165	0.000197172
		0.191644	7.45849e-05	0.000208955	8.37051e-05	0.000236872	-8.80086e-05	0.000202725	0.000133154	0.000209811
		0.19225	0.000141055	0.000205865	1.26829e-05	0.000236219	3.60934e-05	0.000207295	0.000154734	0.000208646
		0.192857	7.53365e-05	0.000207796	7.92128e-05	0.00024199	8.5076e-05	0.000202424	6.95635e-05	0.00021142
		0.193464	1.7348e-05	0.000213842	-1.86545e-05	0.000245483	2.66161e-05	0.000213297	3.98853e-05	0.000219095
		0.194071	0.000131743	0.000215784	3.6465e-05	0.000249126	3.02934e-05	0.000216953	9.21983e-05	0.000218084
		0.194678	7.6521e-05	0.000205907	-5.27965e-06	0.000239051	2.50927e-05	0.000206142	-6.04836e-05	0.000210838
		0.195285	4.53178e-05	0.000207588	-4.34967e-05	0.000237296	6.4716e-05	0.000210594	0.000194795	0.000211853
		0.195892	-3.62396e-05	0.000204852	9.00369e-05	0.000237428	8.75793e-05	0.000203869	8.56563e-05	0.0002099
		0.196498	4.44501e-05	0.000193859	-1.38487e-05	0.000222593	9.08949e-05	0.00019175	3.83379e-06	0.000198653
		0.197105	2.79904e-05	0.000194452	4.84782e-05	0.000229541	6.3257e-05	0.000198401	0.000185557	0.000198658
		0.197712	1.31245e-05	0.000195836	-1.79404e-05	0.000224686	1.37875e-05	0.000188016	0.000152159	0.000195365
		0.198319	1.23194e-05	0.000191493	6.09832e-05	0.000222945	1.34253e-05	0.000194963	-1.73081e-05	0.000198842
		0.198926	5.24369e-05	0.000191945	-0.000120346	0.000221171	5.97124e-05	0.000190945	7.42501e-06	0.000193911
		0.199533	0.000195619	0.000190839	-2.27283e-05	0.000228804	7.57316e-05	0.000190461	3.7859e-06	0.000196283
		0.200139	3.94265e-06	0.000194196	-3.33456e-05	0.00022384	0.000122383	0.000193617	-5.20306e-05	0.000204151
		0.200746	0.000178771	0.000199351	3.75746e-05	0.00023107	0.0002058	0.000202445	2.3989e-05	0.000209084

## Sheet: Figure 4B
	Panel B
	q	gp120 pH 7		L-LA 0.05 % w/w pH 4		L-LA 0.01% w/w pH 4		L-LA 0.1 % w/w pH 4		L-LA 0.3 % w/w pH 4		L-LA 1 % w/w pH 4
		Mean	SEM	Mean	SEM	Mean	SEM	Mean	SEM	Mean	SEM	Mean	SEM
	0.000608384			0	0	0	0	0	0	0	0	0	0
	0.00182515			-5.09176e-05	0.000161276	5.49889e-05	0.000144609	0.000139672	0.000151222	-9.26516e-06	0.000140431	2.00168e-05	0.000143035
	0.00304192			-2.83457e-05	0.00013053	2.35373e-05	0.000112324	-5.40921e-05	0.000123828	-2.22483e-05	0.000134701	-6.74849e-06	0.000122878
	0.00425869			-6.70208e-05	9.19535e-05	-3.77742e-05	9.65366e-05	1.92668e-05	9.96985e-05	4.65684e-05	9.71717e-05	2.89994e-05	0.000100048
	0.00547545			6.63032e-05	9.19948e-05	1.28401e-06	8.99998e-05	-9.65713e-06	8.0512e-05	4.70146e-05	9.32958e-05	-1.29823e-05	9.5488e-05
	0.00669222			0.000147535	0.0012273	0.000167877	0.00118188	0.00021061	0.00112284	0.000293009	0.00117971	0.000189347	0.00110458
	0.00790899			0.00502114	0.00624591	0.00424164	0.00592217	0.0048667	0.00585287	0.00489233	0.00589806	0.00390038	0.00579441
	0.00912575			0.00719848	0.00529408	0.00592681	0.00502241	0.00709015	0.00501756	0.00681228	0.00506015	0.00568596	0.00501509
	0.0103425			0.00732223	0.00451853	0.00606912	0.0043457	0.00767558	0.00434102	0.0074494	0.00437416	0.00588599	0.00432429
	0.0115593			0.00723883	0.00370533	0.00611781	0.00358123	0.00735135	0.00359266	0.0073178	0.00359763	0.00622403	0.0036118
	0.012776			0.00690577	0.00315003	0.00585897	0.00304273	0.00754532	0.00308017	0.00734501	0.00311516	0.0061947	0.00309873
	0.0139928			0.00660409	0.00279967	0.00599378	0.00273568	0.00729926	0.00278281	0.00700524	0.00279587	0.00619112	0.00280387
	0.0152096			0.00674651	0.00237054	0.00569584	0.00232554	0.00736595	0.00237095	0.00683002	0.00238445	0.00623693	0.00239264
	0.0164263			0.00641759	0.00212621	0.00555344	0.00209442	0.00701969	0.00211362	0.00685712	0.00213857	0.00605996	0.00215437
	0.0176431			0.00631053	0.00192801	0.00564558	0.00189864	0.00700002	0.00192091	0.00679578	0.00194502	0.00593923	0.00195683
	0.0188598			0.00635652	0.00174946	0.00527081	0.0017266	0.00678036	0.00175465	0.00651897	0.0017743	0.00559347	0.00179463
	0.0200766			0.00598561	0.00166953	0.00531681	0.00164147	0.0063057	0.00168337	0.0061101	0.00168569	0.00539364	0.00171823
	0.0212933			0.00584603	0.00153442	0.00495915	0.00151653	0.00619858	0.00155041	0.00608794	0.00155112	0.00542821	0.00157806
	0.0225101			0.00546928	0.00139419	0.00480662	0.00137659	0.00622787	0.00140711	0.00587575	0.00141367	0.00525153	0.00144129
	0.0237268			0.00536369	0.00131685	0.0046041	0.00130205	0.00599246	0.00134227	0.00573082	0.00134832	0.00517763	0.0013613
	0.0249435			0.00511929	0.00124158	0.00434364	0.00123121	0.00560169	0.00125531	0.00554412	0.00126716	0.00479696	0.00129013
	0.0261603			0.00492613	0.00120507	0.00441351	0.00119583	0.00533217	0.00121855	0.00538849	0.00122352	0.00460629	0.00125239
	0.027377			0.00486906	0.00112437	0.00415575	0.00111205	0.00546811	0.001133	0.00513089	0.00114502	0.00450779	0.00116476
	0.0285938			0.00452102	0.001074	0.00388209	0.00107382	0.00488012	0.00109104	0.00493417	0.00110056	0.00447875	0.00111585
	0.0298105			0.00449478	0.00100305	0.00369355	0.000997312	0.00471775	0.00101473	0.00474657	0.00101694	0.00424648	0.00104062
	0.0310272			0.00430053	0.000949832	0.00368877	0.000950351	0.00464265	0.00095991	0.00442574	0.000970622	0.00419955	0.000999246
	0.0322439			0.00406604	0.000951542	0.00349015	0.000945052	0.00441591	0.000964165	0.00442938	0.000966094	0.00386248	0.000986421
	0.0334607			0.0040118	0.000962595	0.003317	0.000956612	0.00431047	0.000973841	0.00430966	0.000986819	0.00359611	0.00100451
	0.0346774			0.00387594	0.00101571	0.0032311	0.00101221	0.00404856	0.00102176	0.00393924	0.00103683	0.00362436	0.00105838
	0.0358941			0.00351634	0.0010344	0.00297504	0.00102742	0.00404831	0.00104319	0.00369048	0.00105701	0.00333753	0.00108436
	0.0371108			0.003281	0.000968174	0.00283424	0.000964514	0.00387333	0.000981799	0.00358022	0.000985919	0.00319578	0.00101381
	0.0383275			0.00325871	0.000928432	0.00268757	0.000916595	0.00360617	0.000936406	0.00357483	0.000943507	0.00318663	0.00096898
	0.0395442			0.00316867	0.00093624	0.0027161	0.000932592	0.00341679	0.000950658	0.00301078	0.000960644	0.00296198	0.000983815
	0.0407609			0.00285667	0.000912938	0.00234806	0.000911688	0.00315554	0.000921456	0.00295651	0.000930139	0.0026785	0.00095239
	0.0419776			0.00249055	0.000904438	0.00228183	0.000907667	0.00290518	0.000916756	0.00289979	0.00092576	0.00258193	0.00094765
	0.0431943			0.00261816	0.000855878	0.00216852	0.000853593	0.00276137	0.00086965	0.00272383	0.000870483	0.00243707	0.000894486
	0.044411			0.00250615	0.000813377	0.00218151	0.000805453	0.00280501	0.000818853	0.00258535	0.00082651	0.00233998	0.000849116
	0.0456276			0.00221376	0.000794821	0.00192997	0.000790675	0.00265396	0.000804199	0.00257807	0.000811468	0.00218129	0.000830614
	0.0468443			0.00220321	0.000732343	0.00189562	0.000726046	0.00237543	0.000734256	0.00240733	0.000741462	0.00208514	0.000765121
	0.048061			0.00212984	0.000715123	0.00163507	0.000709783	0.00235575	0.000719567	0.00212743	0.000726071	0.00205404	0.000749672
	0.0492777			0.00203743	0.000632866	0.00177049	0.000628131	0.00210227	0.000633724	0.00217115	0.000640312	0.00185695	0.000660121
	0.0504943			0.00178936	0.00063733	0.00169757	0.000638085	0.00196126	0.000648335	0.00198191	0.000652979	0.00185029	0.000668481
	0.051711			0.0018295	0.000592451	0.00147118	0.000589131	0.00192932	0.000599374	0.00193627	0.000605204	0.00149869	0.000619201
	0.0529276			0.00178583	0.000601366	0.00147826	0.000597799	0.00170003	0.000607014	0.00164036	0.000613626	0.00161985	0.000627451
	0.0541443			0.00155849	0.000571455	0.00127948	0.000565168	0.00177044	0.000574604	0.0016739	0.000581159	0.00152365	0.000595672
	0.0553609			0.00148046	0.000555546	0.00131158	0.000554688	0.00158904	0.000562753	0.00146184	0.000565717	0.00144224	0.000583228
	0.0565775			0.00145497	0.000524443	0.00110254	0.000524217	0.00143194	0.000531789	0.00144854	0.000534454	0.00126958	0.000551762
	0.0577941			0.00134006	0.000527566	0.00109394	0.000523876	0.00141017	0.000533483	0.00135521	0.000535592	0.00120462	0.000554273
	0.0590108			0.00128906	0.000513774	0.00110108	0.000510465	0.00138025	0.000520131	0.00131511	0.000526015	0.00115592	0.000537783
	0.0602274			0.00117619	0.000497551	0.00100333	0.00049694	0.00134262	0.000506315	0.00127074	0.00050967	0.00101348	0.000522316
	0.061444			0.000999393	0.000478185	0.000977708	0.000478235	0.00114393	0.000482833	0.00118866	0.000486066	0.00116347	0.000500282
	0.0626606			0.00100538	0.000476271	0.000889471	0.000474676	0.00121143	0.000482141	0.00116353	0.000483893	0.00104095	0.000499092
	0.0638772			0.00094538	0.000458852	0.000835532	0.000455992	0.000990264	0.000462997	0.000921566	0.000468512	0.00102133	0.000481447
	0.0650938			0.000955773	0.000456333	0.000763298	0.000454985	0.00110166	0.000459271	0.000906135	0.000464257	0.000772157	0.000475939
	0.0663103			0.000874652	0.000443676	0.000736389	0.000442204	0.000847519	0.000446395	0.000975314	0.00045192	0.000742998	0.000462455
	0.0675269			0.0008508	0.00042177	0.000715014	0.000423034	0.000827604	0.000424706	0.000823058	0.000428325	0.000692549	0.000440728
	0.0687435			0.000607493	0.000431332	0.000606253	0.00043217	0.000743066	0.000436615	0.000782794	0.00044108	0.000653541	0.000453745
	0.06996			0.000700497	0.000417008	0.000719685	0.000416123	0.000652438	0.000423299	0.000730878	0.000423527	0.000593073	0.000436451
	0.0711766			0.000732963	0.000413739	0.000630601	0.000411422	0.000774885	0.000414775	0.000725341	0.000420198	0.000547998	0.000431264
	0.0723931			0.000538029	0.000395967	0.000582863	0.000395186	0.000677312	0.000397732	0.000742748	0.000401407	0.000731431	0.000415925
	0.0736096			0.000595796	0.000400004	0.000585958	0.000397919	0.000763842	0.000404093	0.000631649	0.000407	0.000609292	0.000419225
	0.0748262			0.000515495	0.000381952	0.000480224	0.000379736	0.000667495	0.00038356	0.000678726	0.000391073	0.000477512	0.000398455
	0.0760427			0.000554737	0.000389963	0.000400057	0.000385489	0.00059341	0.000391766	0.000505732	0.000394322	0.000516801	0.000406502
	0.0772592			0.000486511	0.000368776	0.000478365	0.000366648	0.000576238	0.000371091	0.000548076	0.000375896	0.00034891	0.000383143
	0.0784757			0.000429734	0.000374044	0.00057301	0.000371178	0.000561416	0.000378419	0.000615297	0.000378859	0.000423281	0.000390501
	0.0796922			0.00046016	0.000360553	0.000430362	0.000359463	0.000477346	0.000362528	0.000408385	0.000366198	0.000431411	0.000376903
	0.0809087			0.000311368	0.000363002	0.000317726	0.000360465	0.000537543	0.000364985	0.000466826	0.000366962	0.000413407	0.000378664
	0.0821251			0.000336108	0.00034191	0.000371519	0.000338843	0.000405125	0.000338437	0.000361899	0.000344657	0.000378551	0.000356292
	0.0833416			0.000370354	0.000351864	0.000356996	0.000351069	0.000228302	0.000353976	0.0003659	0.00035882	0.000361165	0.000369714
	0.0845581			0.000405275	0.000358568	0.000416668	0.000355619	0.000422135	0.000360221	0.000416344	0.000363682	0.000366391	0.000374363
	0.0857745			0.000352045	0.000354116	0.000338159	0.000352411	0.000360044	0.000358497	0.00030882	0.00036083	0.000311573	0.000371178
	0.0869909			0.000343183	0.000368881	0.000222351	0.000369935	0.000331734	0.000370956	0.000304333	0.000376284	0.000262774	0.00038674
	0.0882074			0.000388636	0.000358743	0.000354837	0.000355002	0.000346603	0.000360299	0.000237457	0.000364479	0.000293642	0.000374568
	0.0894238			0.000319534	0.000370013	0.000281904	0.000369959	0.000275356	0.000371522	0.000296037	0.000376748	0.000212429	0.000386161
	0.0906402			0.000207545	0.000352302	0.000371655	0.000352605	0.000240664	0.000355722	0.00025704	0.000357627	0.000208258	0.000369601
	0.0918566			0.000145094	0.000360443	0.000280578	0.000359693	0.000223602	0.000363027	0.000249	0.000363891	0.000269537	0.0003804
	0.093073			0.000172782	0.000351951	0.000269028	0.000351278	0.000145094	0.000354911	0.000211332	0.000356034	0.000275713	0.000368138
	0.0942894			0.000205263	0.000346629	0.000205667	0.000346128	0.000292188	0.000350324	0.000245293	0.000353674	0.000202096	0.00036417
	0.0955058			0.000215539	0.000326762	0.000262409	0.000326428	0.000256233	0.000330922	0.000180749	0.000332468	0.000187331	0.000343723
	0.0967221			0.000186909	0.000327828	0.000178589	0.000327499	0.000156881	0.000331337	0.000177591	0.000332767	0.000333461	0.000342503
	0.0979385			0.000124119	0.000312344	0.000247168	0.000310953	0.000144186	0.000313505	0.000241033	0.000318818	0.000201331	0.000327715
	0.0991548			0.000194177	0.000316377	0.000143124	0.000312518	0.000189621	0.000316669	0.000115801	0.000319074	0.000274342	0.0003295
	0.100371			9.64622e-05	0.000312087	0.000200379	0.000310325	0.000130352	0.000310983	0.000192792	0.00031669	0.000134223	0.000324879
	0.101587			0.000196221	0.000295484	0.000164051	0.000293614	0.000191498	0.000298837	0.000126381	0.000301094	0.000152564	0.000306849
	0.102804			0.000123932	0.000297443	0.000124614	0.000295507	0.000138582	0.000297566	0.000235926	0.000301483	6.37074e-05	0.000310323
	0.10402			9.11789e-05	0.000298592	0.000172973	0.000298755	7.4139e-05	0.000300272	8.67261e-05	0.000302945	0.000162581	0.000313378
	0.105236			0.00016334	0.000286307	0.000192773	0.000287679	0.000186461	0.000289152	0.000113749	0.000289793	0.000129705	0.000300947
	0.106453			0.000135316	0.000284159	0.000201166	0.000281826	5.09737e-05	0.00028646	9.23218e-05	0.00028905	0.000103855	0.00029686
	0.107669			0.000134002	0.000283073	0.000246702	0.000282245	7.72209e-05	0.000284372	0.000111268	0.000287532	0.000146464	0.000295492
	0.108885			0.000145941	0.00027396	0.000144101	0.000274775	1.75162e-05	0.00027724	0.000100778	0.000280206	0.000110296	0.000287447
	0.110101			0.000152983	0.000274278	0.000184466	0.000275052	0.000127775	0.000275854	0.000154503	0.000278942	0.00010873	0.000287553
	0.111318			5.95489e-05	0.000272454	0.000213596	0.00027355	0.000121828	0.000275144	0.000144806	0.00027987	0.000154432	0.000286961
	0.112534			0.000113862	0.000273012	0.000169653	0.000274257	0.000100189	0.000276427	0.000159734	0.000279518	2.22501e-05	0.000287567
	0.11375			0.000145764	0.000268349	0.00018353	0.000265895	0.000184729	0.000268963	0.000126467	0.000272744	0.000147487	0.000278546
	0.114966			6.6133e-05	0.000268108	0.000125017	0.00026827	0.000185447	0.000271143	7.06847e-05	0.000274568	-5.73869e-05	0.000281511
	0.116182			0.000152076	0.000262486	0.000138078	0.000262856	0.000182633	0.000265359	-5.8077e-06	0.000267808	8.83152e-05	0.000274921
	0.117399			5.1904e-05	0.000261962	0.000186437	0.000259741	0.000202177	0.000264019	0.000136809	0.000267456	-1.81438e-06	0.000272521
	0.118615			-1.35028e-05	0.000255111	0.000139233	0.000256584	0.000149684	0.000257516	0.000173289	0.000261361	9.44121e-05	0.00026737
	0.119831			0.00012892	0.00025779	0.000186804	0.000255761	0.000105721	0.000258822	0.000118638	0.000261699	8.46864e-05	0.000269029
	0.121047			7.95833e-06	0.000254681	0.000132226	0.000254237	4.53588e-05	0.000256089	5.86606e-05	0.000259646	-1.20719e-05	0.000266231
	0.122263			5.52575e-05	0.000248004	8.44784e-05	0.000247101	0.000144515	0.000249914	0.000156519	0.000252807	5.02372e-05	0.000259255
	0.123479			3.58323e-05	0.000243561	0.000103786	0.000245152	5.70838e-05	0.000244457	1.57616e-05	0.000249039	0.000147936	0.000254803
	0.124695			8.12057e-05	0.000246999	0.00014252	0.000246586	7.05358e-05	0.000250557	0.000172611	0.000251698	6.20382e-05	0.000258505
	0.125911			0.000115294	0.000243795	0.000140035	0.000241503	2.35522e-05	0.000246192	0.000195503	0.000247846	5.03967e-05	0.000254624
	0.127127			7.72047e-05	0.000237072	5.30314e-05	0.000236732	6.82797e-05	0.000237527	4.36321e-05	0.000242425	1.75422e-05	0.000247255
	0.128343			5.73138e-05	0.000240668	5.15561e-05	0.000241564	0.000151305	0.000243168	-2.03782e-06	0.000245724	3.4715e-05	0.000251108
	0.129559			4.42152e-05	0.000231322	0.000133781	0.000230008	5.80989e-05	0.000232257	-2.66268e-05	0.000234663	4.53301e-05	0.000241582
	0.130776			0.0001278	0.000233518	8.91498e-05	0.000231132	9.22505e-05	0.000233515	6.01752e-05	0.000236483	6.32235e-05	0.000243585
	0.131992			9.51591e-05	0.000228561	0.000138855	0.000226782	9.13507e-05	0.000230678	3.22353e-06	0.000233275	5.16545e-06	0.000238281
	0.133208			0.00010524	0.000236524	0.000118207	0.000234202	9.79343e-05	0.000235998	-2.48915e-06	0.000238819	-3.97181e-05	0.000246023
	0.134424			7.7084e-05	0.000229785	0.000192332	0.000227623	9.94334e-05	0.000231709	0.000148456	0.00023386	8.82651e-05	0.000240309
	0.135639			7.0078e-05	0.000222408	0.000105102	0.000222224	0.000139307	0.000224419	-2.33191e-05	0.000227309	-1.61577e-05	0.00023398
	0.136855			7.448e-05	0.000221704	0.000127362	0.00022157	4.96208e-05	0.000224194	3.62486e-05	0.000225573	-2.29686e-05	0.00023168
	0.138071			7.10384e-05	0.000218768	6.84981e-05	0.000218024	3.57645e-05	0.000221161	5.21174e-05	0.000222653	2.79318e-05	0.000229399
	0.139287			-3.29226e-07	0.000218023	0.000115783	0.000218805	9.77318e-05	0.00022043	0.000133566	0.000223342	8.34269e-05	0.000228635
	0.140503			4.99369e-05	0.000219399	0.00011289	0.000217849	0.000114751	0.000221582	2.80142e-05	0.000223575	5.11079e-05	0.000228748
	0.141719			8.69892e-05	0.00021809	7.90279e-05	0.000215763	6.22231e-05	0.000219519	0.000109756	0.00022112	1.08791e-05	0.000227341
	0.142935			3.84716e-05	0.000209172	0.000174609	0.000207814	0.000100719	0.000210501	3.19338e-05	0.000213351	6.67733e-05	0.000217277
	0.144151			2.40371e-05	0.000212002	8.15269e-05	0.000212337	6.97366e-05	0.000212666	4.68332e-05	0.000216163	2.66179e-05	0.000220438
	0.145367			2.07784e-05	0.000209768	0.000128372	0.000209501	8.16243e-05	0.000211102	6.52614e-05	0.000213883	0.000107853	0.000219342
	0.146583			0.00012956	0.000204685	9.61692e-05	0.000203879	5.88817e-05	0.00020644	9.45151e-05	0.000208101	4.84792e-05	0.000213538
	0.147798			7.01494e-05	0.000206588	0.000183358	0.0002048	0.000111797	0.000206626	1.4913e-05	0.000209525	-1.78303e-05	0.000214423
	0.149014			7.86447e-05	0.000209309	5.43981e-05	0.000208401	7.11098e-05	0.000210406	-7.93279e-06	0.000213716	4.72172e-05	0.000218906
	0.15023			0.000121292	0.000199909	0.000105343	0.000197893	0.000112574	0.000199457	5.94341e-05	0.000202289	1.53271e-06	0.000207766
	0.151446			6.55028e-05	0.000208419	0.000141178	0.00020722	6.85776e-05	0.000209008	7.62346e-05	0.000211338	2.56144e-05	0.00021699
	0.152661			-2.45295e-06	0.00020146	0.00011627	0.000200227	8.31342e-05	0.000202109	6.20038e-05	0.000203703	6.84463e-05	0.000209152
	0.153877			7.46557e-05	0.00019587	6.49295e-05	0.000196365	2.87453e-05	0.00019789	9.58093e-05	0.000199787	3.81907e-05	0.00020527
	0.155093			5.41545e-05	0.000196587	0.000127867	0.000195605	7.99822e-05	0.00019828	8.82547e-05	0.000200586	-9.00281e-05	0.000205195
	0.156309			-1.90745e-05	0.00019633	0.000102233	0.000196078	4.76855e-05	0.000198904	6.73906e-05	0.000201384	3.6223e-05	0.000206519
	0.157524			2.65373e-05	0.000194388	7.43644e-05	0.000193009	9.65883e-05	0.000195955	1.78363e-05	0.000197243	-4.77388e-06	0.000202607
	0.15874			-1.48011e-05	0.000191277	6.67801e-05	0.000190184	4.49561e-06	0.000191291	-3.2076e-05	0.000194495	-2.97473e-05	0.000198673
	0.159956			-1.67305e-06	0.000195211	9.05734e-05	0.000193614	1.52797e-07	0.000195666	3.53439e-05	0.000199535	7.27249e-05	0.000203864
	0.161171			4.48179e-05	0.000192927	0.000103245	0.000192195	9.61487e-05	0.000192853	4.05939e-05	0.00019672	1.37313e-05	0.000200785
	0.162387			1.58045e-05	0.00018439	9.42997e-05	0.000184236	1.70006e-05	0.000186013	6.69003e-05	0.000190164	3.7111e-05	0.000193548
	0.163602			7.39651e-05	0.000191127	5.43274e-05	0.000189396	6.61719e-05	0.000192634	8.71699e-05	0.000194833	4.49054e-05	0.000199989
	0.164818			2.25663e-05	0.000190322	6.53972e-05	0.000189553	1.30757e-05	0.000190847	8.76919e-05	0.000194944	-2.54292e-05	0.000199344
	0.166034			9.07201e-05	0.000189205	0.000114909	0.000188894	6.43897e-05	0.000192116	5.64058e-05	0.000193648	-1.05877e-05	0.000199235
	0.167249			4.15808e-05	0.00019449	0.000115273	0.000194433	-2.45406e-06	0.000195833	0.000105495	0.000199029	2.95485e-05	0.000202293
	0.168465			3.00621e-06	0.000194044	0.000124843	0.00019054	6.40669e-05	0.000193625	-1.66999e-05	0.000197115	-1.9792e-05	0.000202329
	0.16968			7.36406e-05	0.000199299	1.84401e-05	0.000197895	6.83494e-05	0.000199391	1.0212e-05	0.000203132	-1.12172e-05	0.000207191
	0.170896			2.85742e-05	0.000187828	7.36371e-05	0.000187701	8.20038e-05	0.000189761	1.61708e-05	0.000191758	3.55817e-05	0.000197404
	0.172111			2.54377e-05	0.000198628	0.000157625	0.000197082	5.02427e-05	0.000200307	1.47441e-05	0.000201707	4.18795e-05	0.000206918
	0.173327			1.79939e-05	0.00019498	0.000119978	0.000192679	0.000115825	0.000195611	4.57294e-06	0.000197853	1.34378e-05	0.000203904
	0.174542			-6.69142e-07	0.000194498	4.60102e-05	0.000192765	5.32444e-05	0.00019611	5.47528e-05	0.0001983	3.74608e-05	0.000202806
	0.175757			2.4315e-05	0.000187537	5.54015e-05	0.000185909	9.18839e-05	0.000187108	-1.7325e-05	0.000189816	7.50234e-05	0.00019515
	0.176973			4.35898e-05	0.000187028	0.000108963	0.000183795	5.28325e-05	0.000186281	5.24945e-05	0.000188648	-1.59434e-06	0.000194208
	0.178188			1.46138e-05	0.000188687	0.000151829	0.00018592	8.33809e-05	0.000188399	5.08163e-05	0.000191775	-1.58796e-05	0.000196229
	0.179403			3.70754e-05	0.000183126	9.60712e-05	0.000182736	2.79487e-05	0.000185493	5.68484e-05	0.000187416	5.68136e-06	0.000191173
	0.180619			2.01672e-06	0.000179571	9.59377e-05	0.000177794	-3.59001e-05	0.000181003	6.92177e-05	0.000183366	6.17416e-05	0.000187899
	0.181834			3.97534e-05	0.00017617	0.000151176	0.000175086	5.68846e-06	0.000176197	2.81711e-05	0.000179625	6.39286e-05	0.000182452
	0.18305			-3.68543e-05	0.000177895	0.000113635	0.000175904	2.39907e-05	0.000178834	0.000133446	0.000180496	2.09229e-06	0.000184812
	0.184265			-6.97534e-06	0.000174768	6.89406e-05	0.00017519	8.81964e-05	0.000176255	4.66528e-05	0.000177833	-1.78814e-05	0.000182691
	0.18548			2.03628e-05	0.00017243	0.000123868	0.000171396	7.85751e-05	0.00017378	7.07324e-05	0.000176206	1.45947e-05	0.000178258
	0.186695			4.71367e-05	0.000175604	0.000125826	0.000173503	5.76589e-05	0.00017565	-7.03632e-08	0.000178529	-4.23498e-05	0.000183719
	0.187911			2.29767e-05	0.000170908	9.82153e-05	0.00016905	1.38441e-05	0.000172643	2.14477e-05	0.000174731	2.00856e-05	0.000177377
	0.189126			0.000102006	0.000169158	8.11311e-05	0.000167263	-1.26934e-06	0.000168004	1.62941e-05	0.000171201	-2.65735e-05	0.000174665
	0.190341			7.11013e-05	0.000175929	0.00014133	0.000173431	3.82071e-05	0.000176206	5.90421e-05	0.000177927	3.1386e-05	0.000181781
	0.191556			-5.03545e-05	0.000168932	8.22723e-05	0.00016927	3.74079e-05	0.000170901	4.11465e-05	0.000172803	-4.77243e-05	0.000178103
	0.192771			1.1989e-05	0.000169237	3.42828e-05	0.00016837	1.22927e-05	0.000170629	4.90118e-06	0.00017236	5.21485e-05	0.000175972
	0.193986			3.43381e-05	0.000162882	5.99913e-05	0.000161627	6.18638e-05	0.000164129	5.80817e-05	0.000167397	-3.08907e-05	0.000170294
	0.195201			2.17705e-05	0.000159699	6.18164e-05	0.000157931	6.70295e-05	0.000160507	7.14978e-05	0.000161781	4.694e-05	0.000166134
	0.196416			7.91729e-06	0.000159256	0.000109108	0.000158364	7.17609e-05	0.00016191	-7.61416e-06	0.000163999	1.431e-05	0.000168167
	0.197632			-2.25365e-05	0.000159903	7.68468e-05	0.000159215	2.8847e-05	0.000160853	-7.74896e-06	0.000162732	8.61295e-06	0.000167376
	0.198847			-2.03584e-05	0.0001475	8.40824e-05	0.000147335	7.62739e-05	0.000148155	5.23988e-05	0.000150206	3.16881e-05	0.000153336
	0.200062			1.15577e-07	0.000137574	3.47406e-05	0.000137022	7.76672e-06	0.000138533	9.29639e-06	0.000139402	-5.41402e-06	0.000142999
	0.0094193	0.00680904	0.00430067
	0.010027	0.00914137	0.0021879
	0.0106347	0.00864174	0.00160046
	0.0112424	0.00927218	0.00126659
	0.0118501	0.00816498	0.0011999
	0.0124578	0.00801173	0.00109598
	0.0130655	0.008045	0.00110566
	0.0136732	0.00783073	0.00112001
	0.0142809	0.00782321	0.00105443
	0.0148886	0.00771349	0.000991303
	0.0154962	0.00733579	0.00100435
	0.0161039	0.0078834	0.000932245
	0.0167116	0.00732193	0.00092516
	0.0173193	0.0071952	0.000865827
	0.017927	0.00705791	0.000814116
	0.0185347	0.00713844	0.000807552
	0.0191424	0.00679443	0.000805501
	0.0197501	0.00713515	0.000801405
	0.0203578	0.00653797	0.000790897
	0.0209655	0.00681108	0.000663131
	0.0215731	0.00661816	0.000719626
	0.0221808	0.00664692	0.000733596
	0.0227885	0.00622617	0.000785595
	0.0233962	0.00625453	0.000665045
	0.0240039	0.00619531	0.000688971
	0.0246116	0.00592952	0.000920277
	0.0252192	0.00588712	0.000669434
	0.0258269	0.00574093	0.000619245
	0.0264346	0.00559284	0.000654845
	0.0270423	0.00571206	0.000635222
	0.02765	0.00538433	0.000676304
	0.0282577	0.00551955	0.000633002
	0.0288653	0.00516537	0.00062989
	0.029473	0.00517877	0.000570646
	0.0300807	0.00460638	0.000581409
	0.0306884	0.00496407	0.000621795
	0.0312961	0.00450413	0.000579106
	0.0319037	0.00477346	0.000632634
	0.0325114	0.00471372	0.00058703
	0.0331191	0.00436511	0.000573336
	0.0337267	0.00464294	0.000561711
	0.0343344	0.00457702	0.000709325
	0.0349421	0.00416524	0.00065869
	0.0355498	0.00409236	0.000555976
	0.0361574	0.00412661	0.000534911
	0.0367651	0.0038209	0.000512765
	0.0373728	0.00384376	0.000549849
	0.0379804	0.00355413	0.000643188
	0.0385881	0.00361068	0.000524179
	0.0391958	0.00340488	0.000577091
	0.0398034	0.00334744	0.000557506
	0.0404111	0.00345197	0.000595754
	0.0410187	0.00342456	0.000566506
	0.0416264	0.00334316	0.000548015
	0.0422341	0.0033516	0.000591373
	0.0428417	0.00285256	0.000581645
	0.0434494	0.00304341	0.000690568
	0.044057	0.00291495	0.000580315
	0.0446647	0.00272606	0.000571388
	0.0452724	0.0027658	0.000590541
	0.04588	0.0027889	0.00057041
	0.0464876	0.00260693	0.000569907
	0.0470953	0.0025877	0.000575595
	0.047703	0.00261052	0.000547458
	0.0483106	0.00218743	0.000533961
	0.0489182	0.0023948	0.000542288
	0.0495259	0.00207067	0.000568638
	0.0501335	0.00213119	0.000526736
	0.0507412	0.00213794	0.000543956
	0.0513488	0.00203296	0.000510725
	0.0519565	0.00227733	0.000484046
	0.0525641	0.00203115	0.000504943
	0.0531717	0.00174028	0.000493019
	0.0537794	0.00172361	0.000527411
	0.054387	0.00159559	0.000461684
	0.0549946	0.00177928	0.000478422
	0.0556022	0.00162169	0.00045633
	0.0562099	0.00154774	0.000467339
	0.0568175	0.00164365	0.000440159
	0.0574251	0.00142163	0.000450439
	0.0580328	0.00148489	0.00045872
	0.0586404	0.00135377	0.000452513
	0.059248	0.00148847	0.000437024
	0.0598556	0.0012232	0.000443164
	0.0604632	0.00134089	0.000432195
	0.0610709	0.00111798	0.000422465
	0.0616785	0.001205	0.000420451
	0.0622861	0.000982964	0.000437755
	0.0628937	0.00110116	0.000438961
	0.0635013	0.00128058	0.000405153
	0.0641089	0.00104559	0.000424156
	0.0647165	0.00117122	0.000406902
	0.0653241	0.00111543	0.000420943
	0.0659317	0.00101396	0.00041704
	0.0665393	0.000990686	0.000424642
	0.0671469	0.000806315	0.000397982
	0.0677545	0.00105763	0.000386559
	0.0683621	0.000743603	0.00039067
	0.0689697	0.000775893	0.000398773
	0.0695773	0.000826006	0.000393175
	0.0701849	0.000595529	0.000400693
	0.0707925	0.000738254	0.000411374
	0.0714001	0.000676094	0.000388996
	0.0720077	0.00055773	0.000388512
	0.0726152	0.000616792	0.000379493
	0.0732228	0.000639871	0.000378253
	0.0738304	0.00069492	0.000384785
	0.074438	0.000508489	0.000373397
	0.0750456	0.000605166	0.000378473
	0.0756531	0.000580983	0.0003773
	0.0762607	0.000574231	0.000354583
	0.0768683	0.000444797	0.000363146
	0.0774758	0.000627153	0.000364896
	0.0780834	0.000434663	0.000358051
	0.0786909	0.000521818	0.000368387
	0.0792985	0.000457368	0.000360893
	0.0799061	0.000238016	0.000355784
	0.0805136	0.000344172	0.000366997
	0.0811212	0.00067531	0.000383965
	0.0817287	0.000253824	0.000417139
	0.0823363	0.000448788	0.000402038
	0.0829438	0.000401025	0.000376124
	0.0835514	0.000343967	0.000367674
	0.0841589	0.000353591	0.000380112
	0.0847664	0.000373522	0.000428267
	0.085374	0.000331606	0.000369032
	0.0859815	0.000175923	0.000413417
	0.0865891	0.000294109	0.000377393
	0.0871966	0.000288722	0.000401403
	0.0878041	0.00017539	0.000376383
	0.0884116	0.000477175	0.000357424
	0.0890192	0.000361197	0.000374016
	0.0896267	1.55233e-05	0.000379162
	0.0902342	0.000231789	0.000375545
	0.0908417	0.000257809	0.00036142
	0.0914492	0.00039125	0.000356277
	0.0920568	0.000186507	0.000353785
	0.0926643	0.000234397	0.000343494
	0.0932718	0.000172683	0.00034299
	0.0938793	5.64233e-05	0.000329436
	0.0944868	0.000102039	0.000344015
	0.0950943	0.000284911	0.000349909
	0.0957018	0.000210987	0.000336149
	0.0963093	0.000104705	0.000335991
	0.0969168	0.000272083	0.000336925
	0.0975243	8.11949e-05	0.000330708
	0.0981318	0.000158144	0.000339946
	0.0987392	3.74407e-05	0.000324587
	0.0993467	0.000117022	0.000337146
	0.0999542	0.00013248	0.000329168
	0.100562	0.000163812	0.000331732
	0.101169	0.000177442	0.000323408
	0.101777	0.000138729	0.000330992
	0.102384	7.17944e-05	0.000333928
	0.102992	7.18984e-05	0.0003269
	0.103599	0.000292569	0.00031739
	0.104206	2.92142e-05	0.000315207
	0.104814	3.0429e-05	0.000316665
	0.105421	0.00014551	0.000312157
	0.106029	7.059e-05	0.000320771
	0.106636	9.97968e-05	0.000327153
	0.107244	6.15069e-05	0.000315251
	0.107851	2.15415e-05	0.00032113
	0.108459	0.000179987	0.000339555
	0.109066	7.09528e-05	0.000313874
	0.109673	-7.97016e-05	0.000306234
	0.110281	-2.23222e-05	0.00031717
	0.110888	2.36414e-05	0.000308454
	0.111496	0.000146768	0.000322233
	0.112103	9.4171e-05	0.000315585
	0.112711	2.41627e-05	0.000314516
	0.113318	4.72743e-05	0.000300109
	0.113925	0.00015218	0.000294948
	0.114533	0.000130943	0.000298086
	0.11514	0.000142408	0.000295906
	0.115748	5.46687e-06	0.000296022
	0.116355	5.94291e-05	0.0002955
	0.116962	9.61317e-05	0.00030134
	0.11757	8.31397e-05	0.000291639
	0.118177	0.000140621	0.000297503
	0.118785	1.34972e-05	0.000295213
	0.119392	-2.05446e-05	0.000291948
	0.119999	0.000169806	0.000317965
	0.120607	9.10827e-05	0.000293555
	0.121214	1.37455e-05	0.000293384
	0.121821	-1.33294e-06	0.000289705
	0.122429	4.66837e-05	0.000293353
	0.123036	1.07011e-05	0.000298219
	0.123644	6.1437e-05	0.000280793
	0.124251	2.75561e-05	0.000289917
	0.124858	-4.25053e-05	0.000295687
	0.125466	8.7725e-05	0.000290702
	0.126073	0.000149146	0.000284323
	0.12668	4.87674e-05	0.000279678
	0.127288	-5.11795e-05	0.000283442
	0.127895	2.59439e-05	0.000285444
	0.128502	2.80087e-05	0.000297384
	0.12911	3.25125e-05	0.000281257
	0.129717	2.7048e-05	0.000276225
	0.130324	1.07732e-05	0.000274203
	0.130932	-1.42309e-05	0.000277936
	0.131539	-0.000119232	0.000277856
	0.132146	9.56544e-05	0.000269771
	0.132754	-0.000133152	0.000274137
	0.133361	0.000181859	0.000275324
	0.133968	-3.6669e-05	0.000267211
	0.134576	6.89644e-05	0.000271561
	0.135183	0.000136868	0.000270257
	0.13579	-2.04635e-05	0.000272076
	0.136398	-1.10191e-05	0.000264941
	0.137005	3.65689e-05	0.000274138
	0.137612	-1.15218e-05	0.000269926
	0.138219	-7.92354e-05	0.000265412
	0.138827	3.95502e-05	0.00026739
	0.139434	8.7879e-05	0.000274331
	0.140041	4.40844e-05	0.000277215
	0.140648	-1.32274e-05	0.000270716
	0.141256	-0.000131986	0.00026434
	0.141863	8.33013e-05	0.000261764
	0.14247	0.000144986	0.00025727
	0.143077	0.000129572	0.000266114
	0.143685	-0.000132496	0.000281762
	0.144292	0.000161218	0.000260688
	0.144899	-0.000155073	0.000267499
	0.145506	-4.89506e-05	0.000257558
	0.146114	1.35679e-05	0.000257077
	0.146721	-0.000176653	0.000253048
	0.147328	-0.00014769	0.000256347
	0.147935	0.000120316	0.000260303
	0.148542	-2.15232e-05	0.000253043
	0.14915	0.000174502	0.000257317
	0.149757	-2.44261e-05	0.000246537
	0.150364	-0.000126551	0.00025326
	0.150971	-0.000138271	0.000256598
	0.151579	-6.00653e-05	0.000258803
	0.152186	6.31494e-05	0.000253965
	0.152793	-1.08775e-05	0.000251372
	0.1534	8.75386e-05	0.000246641
	0.154007	-1.02679e-05	0.000251235
	0.154614	-0.000148168	0.000245023
	0.155222	0.0001372	0.000245653
	0.155829	-3.90719e-06	0.00025263
	0.156436	1.22124e-05	0.000246684
	0.157043	-0.000139484	0.000243317
	0.15765	4.70748e-05	0.000248358
	0.158257	2.20029e-05	0.000246784
	0.158864	-3.40484e-05	0.000249443
	0.159472	1.9803e-05	0.000246375
	0.160079	4.34054e-05	0.000249148
	0.160686	3.81943e-05	0.00024974
	0.161293	-5.86236e-05	0.000242058
	0.1619	-1.12858e-05	0.000239496
	0.162507	0.000127887	0.000245263
	0.163114	-1.29497e-05	0.000234817
	0.163721	5.26773e-05	0.000251335
	0.164329	-0.000108186	0.000239044
	0.164936	5.80383e-05	0.00025265
	0.165543	7.60328e-05	0.00024411
	0.16615	-2.73299e-06	0.000239703
	0.166757	-5.86511e-05	0.000247646
	0.167364	1.56566e-05	0.000233742
	0.167971	-4.55648e-05	0.000250309
	0.168578	-5.73484e-05	0.000243794
	0.169185	-6.23543e-06	0.000244817
	0.169792	-1.01474e-05	0.000260999
	0.170399	-5.72228e-05	0.000271458
	0.171007	-0.000150898	0.000268427
	0.171614	2.68591e-05	0.000247589
	0.172221	-0.000124666	0.000247519
	0.172828	4.39027e-06	0.000242835
	0.173435	-0.00011389	0.000242486
	0.174042	8.10418e-05	0.000248972
	0.174649	4.74544e-05	0.000246486
	0.175256	0.000122892	0.000248513
	0.175863	3.3728e-05	0.000244978
	0.17647	-5.89971e-05	0.000242286
	0.177077	0.000183948	0.000244099
	0.177684	8.76929e-05	0.000241373
	0.178291	5.86366e-05	0.00024859
	0.178898	-0.000113413	0.000249056
	0.179505	-5.34165e-05	0.000246125
	0.180112	-9.82795e-05	0.00024243
	0.180719	7.7816e-06	0.000237506
	0.181326	6.91355e-05	0.000253736
	0.181933	-7.64617e-05	0.000235248
	0.18254	3.37533e-05	0.00023925
	0.183147	-9.46959e-05	0.000238806
	0.183754	-1.12098e-05	0.000226868
	0.184361	3.64831e-05	0.000237322
	0.184968	0.000113163	0.000236926
	0.185574	-0.00011795	0.000234562
	0.186181	4.39823e-05	0.000247101
	0.186788	1.32519e-05	0.000230704
	0.187395	-6.3979e-05	0.000243996
	0.188002	0.000155704	0.00022669
	0.188609	-2.70724e-05	0.000240181
	0.189216	-6.74198e-05	0.000228534
	0.189823	1.67863e-05	0.000228225
	0.19043	-1.85149e-05	0.000229938
	0.191037	-1.41531e-05	0.000222744
	0.191644	6.69641e-05	0.000236872
	0.19225	1.01463e-05	0.000236219
	0.192857	6.33703e-05	0.00024199
	0.193464	-1.49236e-05	0.000245483
	0.194071	2.9172e-05	0.000249126
	0.194678	-4.22372e-06	0.000239051
	0.195285	-3.47974e-05	0.000237296
	0.195892	7.20295e-05	0.000237428
	0.196498	-1.10789e-05	0.000222593
	0.197105	3.87826e-05	0.000229541
	0.197712	-1.43523e-05	0.000224686
	0.198319	4.87865e-05	0.000222945
	0.198926	-9.62769e-05	0.000221171
	0.199533	-1.81826e-05	0.000228804
	0.200139	-2.66765e-05	0.00022384
	0.200746	3.00596e-05	0.00023107

## Sheet: Figure 4C
	Panel A										Panel B
	Panel C
	Treatment	Assay	p24 Capsid (pg/ml)
	Untreated (UT)	1	5319.03
		2	5145.72
		3	4658.03
	1% L-LA (pH 3.8)	1	2599.8
		2	2521.4
		3	3473.87
	pH 3.8 (HCL)	1	1865.31
		2	2381.1
		3	3711.87
	Na+ lactate	1	4357.6
		2	3664.38
		3	3989.54
	No rCD4	1	0
		2	0
		3	4.756

## Sheet: Figure 5
Panel A
	RT activity (% of untreated)
treatment	5 min treatment time	10 min treatment time	Assay number
DL-LA 37 mM pH 3.8	31.9919	12.253	1
	23.47	9.94	2
	26.1	25.55	3
	20.77	35.23	4
	16.58	15.48	5
Acetic 37 mM pH 3.8	56.6974	34.7569	1
	39.74	28.57	2
	33.53	68.72	3
	28.43	50.38	4
	38.95	33.19	5
Acetic 22 mM pH 3.8	60.7659	41.7889	1
	60.03	35.32	2
	42.73	44.96	3
	25.41	54.35	4
	18.39	27.4	5
DL-LA 37 mM pH 7.0	100	94.5664	1
	100	100	2
	100	73.69	3
	100	100	4
	100	100	5
HCl pH 3.8	64.0486	44.65	1
	39.28	53.89	2
	50.74	48.86	3
	26.14	37.96	4
	86.59		5
Panel B
	Infectivity relative to untreated
treatment	5 min treatment time	10 min treatment time	Assay number
DL-LA 37 mM pH 3.8	0.038286	0.007931	1
	0.020069	9.4e-05	2
	0.01	2.5e-05	3
Acetic 37 mM pH 3.8	0.208571	0.043103	1
	0.266436	0.019685	2
	0.189796	0.022183	3
Acetic 22 mM pH 3.8	0.208571	0.085862	1
	0.342561	0.086614	2
	0.189796	0.105634	3
DL-LA 37 mM pH 7.0	0.571429	0.57931	1
	1.93772	1.53543	2
	0.542857	0.985915	3
HCl pH 3.8	0.26	0.2	1
	0.32526	0.169291	2
	0.316327	0.126761	3

## Sheet: Figure 6
	Panel A.
	treatment at pH 4.2	DNA copies (relative to untreated)
			Assay number
	L-LA	0.591436	1
		0.486735	2
		0.535675	3
	D-LA	0.329504	1
		0.354653	2
		0.396865	3
	DL-LA	0.51812	1
		0.528989	2
		0.396875	3
	Acetic	1.25744	1
		0.976561	2
		0.875636	3
	HCl	0.862559	1
		0.987393	2
		0.896342	3
	UT	1	1
		1	2
		1	3
	Panel B	DNA copies (relative to untreated)
		+ CVF	-CVF	Assay number
	DL-LA pH 4.2	0.226891	0.495574	1
		0.132002	0.221586	2
		0.215723	0.424657	3
		0.147113	0.347886	4
	Acetic pH 4.2	1.04687	1.08432	1
		0.805651	0.80221	2
		0.757032	0.82088	3
		0.864217	1.06123	4
	Na+Lactate pH 7	1	1	1
		1	1	2
		1	1	3
		1	1	4
	HCl pH 4.2	0.780216	0.958192	1
		1.09146	0.980078	2
		0.895386	1.05167	3
		0.884764	0.910616	4

## Sheet: Figure 7
	Panel A
	Treatment	HSV Infectivity relative to untreated
			Assay number
	Untreated pH 7	1	1
		1	2
		1	3
		1	4
	L-LA	0.319403	1
		0.0178492	2
		0.0346518	3
		0.0885045	4
	D-LA	0.337313	1
		0.0119626	2
		0.0715084	3
		0.0864865	4
	Acetic	0.274627	1
		0.0171028	2
		0.052514	3
		0.0493243	4
	HCl	0.174627	1
		0.052804	2
		0.0547486	3
		0.0472973	4
	Panel B
	Treatment	HPV Infectivity relative to untreated
		treatment time			Assay number
		5 min	10 min	30 min
	Untreated pH 7	1	1	1	1
		1	1	1	2
		1	1	1	3
	DL-LA pH 3.8	0.801776	1.00363	1.27683	1
		1.29482	1.41354	1.38842	2
		1.24285	1.51845	1.80937	3
	Acetic pH 3.8	0.992305	0.882228	0.967434	1
		1.24662	1.104	1.27772	2
		1.0811	1.2114	1.40579	3
	HCl pH 3.8	1.15027	1.12282	1.58443	1
		1.65965	1.63282	2.29535	2
		1.51445	1.61638	2.15781	3

## Sheet: Sup Fig 1
	Anti-HIV-1 activity of carboxylic acids at neutral pH
	treatment	Infectivity relative to untreated	Assay number
	Untreated	1	1
		1	2
	L-Lactic	0.588	1
		0.696	2
	Acetic	0.985	1
		1.304	2
	Propionic	0.559	1
		0.951	2
	Butyric	0.779	1
		0.696	2
	Succinic	0.926	1
		1.314	2

[truncated: 3 more sheets: Sup Fig 2, Sup Fig 3, Sup Fig 4]
